# Supplementary material for: Protein Sources Alternative to Meat: State of the Art and Involvement of Fermentation
Source: Foods. 2022 Jul 12;11(14):2065. doi: 10.3390/foods11142065 (PMC9319875; doi:10.3390/foods11142065)
Supplement: Supplementary file 1 [file foods-11-02065-s001.zip]

Archive with 1 entries (1 files):
- foods-1747941-supplementary.pdf
